# Supplementary material for: SARS-CoV-2 Vaccine-Induced T-Cell Response after Three Doses in People Living with HIV on Antiretroviral Therapy Compared to Seronegative Controls (CTN 328 COVAXHIV Study)
Source: Viruses. 2023 Feb 19;15(2):575. doi: 10.3390/v15020575 (PMC9959053; doi:10.3390/v15020575)
Supplement: Supplementary file 1 [file viruses-15-00575-s001.zip]

Archive with 3 entries (3 files):
- CTN328_Supplementary_Materials_1_viruses_submission_9Jan2022.pdf
- FINAL_Supplementary Figures_viruses_8Feb2023.pdf
- FINAL_Supplementary Tables_CTN328_viruses_8Feb2023.pdf
